# Supplementary material for: A molecular phylogeny of the Chinese Sinopoda spiders (Sparassidae, Heteropodinae): implications for taxonomy
Source: PeerJ. 2021 Aug 20;9:e11775. doi: 10.7717/peerj.11775 (PMC8381878; doi:10.7717/peerj.11775)
Supplement: Supplemental Information 2 — The order of sequences is 16S, 18S, 28S, COI, H3, ITS2 [file peerj-09-11775-s002.nex]

#NEXUS
BEGIN DATA;
	DIMENSIONS NTAX=83 NCHAR=3848;
	FORMAT DATATYPE = DNA GAP = - MISSING = ?;
	MATRIX
	Barylestis_occidentalis_SD754 ataattaatagat--ataattattaacaaaacctgctcaatga--atattcaatagccgcagttcaaactgtgctaaggtagcataatcacttgtcttttaatta-aagactagaatgaaaggtatcacatttaaattactatta-tacattta---atcctaaattattctaaatgtaaaaaaacatttatttataagatagacgataagaccctatcgaacttaactttagttaagctggggaagctaataaacaatatttt-aattaaact---tctttaaccaaatgacctaataaaattaatttactgatcaagttaccgtagggataacagcgtaatgtttttctatagatcttatataaaaa…
	Heteropoda_davidbowie_SD436 atatttaatagga--ataattattaatacaacctgctcaatga--aacataaatagccgcagttca-actgtgctaaggtagcataatcatttgtcttttaatta-aagactagtatgaaaggtattacatttaaattattatct-taacactt-caatttaaatttattctaaatgtaaaaaaacatttattaattagaaagacgataagaccctattgaacttaacttaagtttaactggggcagttaaataaacaccattt-tattttaaa---tcacattaaaaatgacctaatcaaattaatttcatgatcaagttaccatagggataacagcgtaatatttttcattagatcttatataaaaaaa…
	Heteropoda_jugulans_LR54 atatctaatagat--ctaattattagtcaaacctgctcaatga--attttaaatagccgcaggttatactgtgctaaggtagcataatcatttgtcttttaatta-aagactagaatgaaaggttaaacatttaatttcttctaa-caaactct-tttctttaaattcttttaaacgtaaaaaaacgtttatttattagaaagacgacaagaccctattgaacttaactttagtttaactggggcagttcaataacaaaatctt-attaatatt-------ctttaaaaagacctaatacaattaaaattatgaacaagttaccatagggataacagcgtaataatttttataagatcttatataaaaaaacga…
	Heteropoda_jugulans_LR55 atatctaatagat--ttaattattagtcaaacctgctcaatga--attttaaatagccgcaggttatactgtgctaaggtagcataatcatttgtcttttaatta-aagactagaatgaaaggttaaacatttaatttcttctaa-caaactct-tttctttaaattcttttaaacgtaaaaaaacgtttatttattagaaagacgacaagaccctattgaacttaactttagtttaactggggcagttcaataacaaaatctt-attaatatt-------ctttaaaaagacctaatacaattaaaattatgaacaagttaccatagggataacagcgtaataatttttataagatcttatataaaaaaacga…
	Heteropoda_jugulans_LR56 atatctaatagat--ctaattattagtcaaacctgctcaatga--attttaaatagccgcaggttatactgtgStaaggtagcataatcatttgtcttttaatta-aagactagaatgaaaggttaaacatttaatttcttctaa-caaactct-tttcttcaaattcttttaaacgtaaaaaaacgtttatttattagaaagacgacaagaccctattgaacttaactttagtttaactggggcagttcaataacaaaatctt-attaatatt-------ctttaaaaagacctaatacaattaaaattatgaacaagttaccatagggataacagcgtaataatttttataagatcttatataaaaaaacga…
	Heteropoda_languida_SD763 atatttaatagat--ataattattaatataacctgctcaatgt--caaataaatagccgcagataaatctgtgctaaggtagcataatcatttgtcttttaatta-aagactagaatgaaaggtataacatttaaattattatat-caaccttc-ttatttaaatttttttcaaatgtaaaaaaacatttattttaaagaaagacgataagaccctattgaacttaacttcagttaaactggggcagttaaataattaaaattt-aattttaaa--ccaataaatcaaacgacctaatacaattaattatttaatcaagttaccatagggataacagcgcaatattattctatagatcttatataaaataaag…
	Heteropoda_renibulbis_LR69 atatYtgatagat--ataattattagtataacctgctcaatga--acattcaatagccgcagtatat-ctgtgctaaggtagcataatcatttgtcttttaatta-aagactagaatgaaaggttaaacatttaattcattatta-taaaactc--ttctttaaatttttttaaatgtaaaaaaacatttataaataagaaagacgacaagaccctattaaactttacttaagtttaactggggtagttaaataaaaaaatttt-atttaattt---tattaaacaaaatgacctaatctaattaa-atattaatcaagttactatagggataacagcgtaataactttttaaagatcttatataaaaatat…
	Heteropoda_renibulbis_LR70 atatYtgatagat--ataattattagtataacctgctcaatga--acattcaatagccgcagtatat-ctgtgctaaggtagcataatcatttgtcttttaatta-aagactagaatgaaaggttaaacatttaattcattatta-taaaactc--ttctttaaatttttttaaatgtaaaaaaacatttataaataagaaagacgacaagaccctattaaactttacttaagtttaactggggtagttaaataaaaaaatttt-atttaattt---tattaaacaaaatgacctaatctaattaa-atattaatcaagttactatagggataacagcgtaataactttttaaagatcttatataaaaatat…
	Heteropoda_venatoria_ARAMR000159 --atttaatagaa--ttaattattaatatagcctgctcaatgc--aatgtaaatagccgcagttcctactgtgctaaggtagcataatcatttgccttttaatta-aagactagaatgaaaggtataacatttaaattactatat-aaaatctttatatttaaatttaatttaaatgtaaaaaagcatttattctcaagaaagacgataagaccctattgaacttaactttagtttaactggggtagttaaataattaatactt-tatataaaa--atttcaataaaaatgacctaacataattaatttaatgaacaagttaccatagggataacagcgtaatatttttctatagatcttataaaa…
	Pandercetes_spSD662 atttttaatagta--aatattattaataaaacctgctcaatga--atattaaatagccgcagtt--tactgtgctaaggtagcataatcacttgtcttttaatta-aagaccagaatgaatggtattacatttaaattaatattt-ctaactca-aagttttaaattatcctaaatgtaaaaaatcatttatttataaaaaagacgataagaccctattgaacttaactttagttttactggggcagtaattcaacaaattttt-ttaaaaa----cttaagtaataaacgacctaatataattaaattcatgattaagttaccatagggataacagcgtaatatttttttatagatcttataaaaaaaaaagattacg…
	Pseudopoda_confusa_SD175 --------------------------------------------------------------------------------------------------------------------------------------------------------------------------------------------------------------------------------------------------------------------------------------------------------------------------------------------------------------------------------------…
	Pseudopoda_prompta_SD706 --------------------------------------------------------------------------------------------------------------------------------------------------------------------------------------------------------------------------------------------------------------------------------------------------------------------------------------------------------------------------------------…
	Sinopoda_abstrusa_xizang_S5404 --------------------------------------------------------------------------------------------------------------------------------------------------------------------------------------------------------------------------------------------------------------------------------------------------------------------------------------------------------------------------------…
	Sinopoda_aequalis_henan_S2308 atatttaatagaa--ataattattaataagatctgctcaatgat-atattaaatagccgcagttcacactgtgctaaggtagcataatcacttgttttttaatta-aaaactagaatgaaagatttaacatttcaattattatat-aaaactcc-atattcaaaattattataaacgtaaaaaaacatttataaataagaaagacgataagaccctactgaacttaactttagttaaactggggcagtttaataattatcactt-aataaaa-a---tttaaatataaatgacctaatcaaattaaattaatgatcaagttaccatagggataacagcgtaataattttctatagatcttatataaaaa…
	Sinopoda_altissima_yunnan_S2022 atatttaatagaa--ctaattattaataaaatctgctcaatgac-aatttaaatagccgcaatatatattgtgccaaggtagcataatcacttgttttttaatta-aaaactagaatgaaagatttaacatttcaactattatat-taatttttccttttcaaaattattataaatgtaaaaaaacatttattaataagaaagacgataagaccctactgaacttaactttagttaaactggggtagttaaataattattactt-aataatact---cgtaaacaagaatgacctgatcaaatcaattttatgatcaagttaccatagggataacagcgtaataattttctatagatcttatataaa…
	Sinopoda_altissima_yunnan_S2023 atatttaatagaa--ttaattattaataaaatctgctcaatgat-aatttaaatagccgcagtatatactgtgctaaggtagcataatcacttgttttttaatta-aaaactagaatgaaagatttaacatttaaactattatat-taattttttcttttcaaaattattataaatgtaaaaaaacatttattaataagaaagacgataagaccctactgaacttaactttagttaaactggggtagttaaataattattactt-aacaatact---cgtaaacaagaatgacctgatcaaatcaattttatgatcaagttaccatagggataacagcgtaataattttctatagatcttatataaa…
	Sinopoda_altissima_yunnan_S2025 atatttaatagaa--ctaattaYtaataaaatctgctcaatgac-aatttaaatagccgcaatatatattgtgccaaggtagcataatcacttgttttttaatta-aaaactagaatgaaagatttaacatttcaactattatat-taatttttccttttcaaaattattataaatgtaaaaaaacatttattaataagaaagacgataagaccctactgaacttaactttagttaaactggggtagttaaataattattactt-aataatact---cgtaaacaagaatgacctgatcaaatcaattttatgatcaagttaccatagggataacagcgtaataattttctatagatcttatataaa…
	Sinopoda_anguina_yunnan_S2087 atatttaatagaa--atMattattaataaaatctgctcaatgat---attatataKccgcacttattacKgtgYKaWggtRgcataatcactYKttttttaaWt-gaaaaMtaKaRWgaRagaKWacacaYttcaaMtMtWatat-aaaacttc-WttatttaaaWttttataaatgtRaaaaaacaYttatatataWgaaagacRataagaccctatWgaaMWtaacWttaKttaaacWggggtagtKtaWtaWttattactt-aatatac-atatMtttaaYataaatgacctaatcaaattaattttatgatcaagttaccgtagggataacagcgtaataattttYtatagatcttatataaaaa…
	Sinopoda_anguina_yunnan_S2088 -----taatagaa--ataattattaataaaatctgctcaatgat---attaaatagccgcagttattactgtgctaaggtagcataatcacttgttttttaatt-gaaaactagaatgaaagattacacatttcaactattatat-aaaacttc-attattaaaatttttataaatgtaaaaaaacatttatatataagaaagacgataagaccctattgaacttaactttagttaaactggggtagtttaataattattactt-aatatac-atatatttaatataaatgacctaatcaaattaattttatgatcaagttaccgtagggataacagcgtaataattttctatagatcttatataaaaa…
	Sinopoda_anguina_yunnan_S2091 ---tttaatagaa--ataattattaataaaatctgctcaatgat---attaaatagccgcagttattactgtgctaaggtagcataatcacttgttttttaatt-gaaaactagaatgaaagattacacatttcaactattatat-aaaacttc-attattaaaatttttataaatgtaaaaaaacatttatatataagaaagacgataagaccctattgaacttaactttagttaaactggggtagtttaataattattactt-aatatac-atatatttaatataaatgacctaatcaaattaattttatgatcaagttaccgtagggataacagcgtaataattttctatagatcttatataaaaa…
	Sinopoda_apiculiformis_hunan_S5013 ---tttaatagaa--ataattattaataagatctgctcaatgac-aaattaaatagccgcagttcatactgtgctaaggtagcataatcacttgttttttaatta-aaaactagaatgaaagatttaacatttcaattattatat-taaacttt-atatttaaaattattataaacgtaaaaaaacatttatatacaagaaagacgataagaccctactgaacttaactttagttaaactggggcagtttaataattatcattt-aataata-a---ttttaacaaaaatgacctaatcaaattaaattaatgatcaagttaccatagggataacagcgtaataattttctatagatcttatat…
	Sinopoda_brevis_liaoning_S2191 atatttaatagaa--ataattattaataaaatctgctcaatgat-aaattaaatagccgcagttcatactgtgctaaggtagcataatcactYgttttttaatta-aaaactagaatgaaagattcaacatttcaattattatat-taaacttt-atatttaaaattattataaatgtaaaaaaacatttatgtataagaaagacgataagaccctattgaacttaactttagtttaactggggcagtttaataattattactt-aataaaa-a---tttaaacataaatgacctaatcaaattaaa-taatgatcaagttaccatagggataacagcgtaataattttccatagatcttatataaaa…
	Sinopoda_brevis_liaoning_S2302 atatttaatagaa--ataattattaataaaatctgctcaatgat-aaattaaatagccgcagttcatactgtgctaaggtagcataatcacttgttttttaatta-aaaactagaatgaaagattcaacatttcaattattatat-taaacttt-atatttaaaattattataaatgtaaaaaaacatttatgtataagaaagacgataagaccctattgaacttaactttagtttaactggggcagtttaataattattactt-aataaaa-a---tttaaacataaatgacctaatcaaattaaa-taatgatcaagttaccatagggataacagcgtaataattttccatagatcttatataaaa…
	Sinopoda_campanacea_hunan_S5026 atatKtaatagaa--ataattattaataaaatctgctcaatgac--aattaaatagccgcagttcatactgtgctaaggtagcataatcacttgttttttaatta-aaaactagaatgaaagatcttacatttcaattattatat-taaatttc-atttttaaaattatttttaatgtaaaaaaacatttattaacaagaaagacgataagaccctattgaacttaactttagttaaactggggtagttcaataattattactt-aattataca---cataaacataaatgacctaatcaaattaattttatgatcaagttaccatagggataacagcgtaataattttccacagatcttatataaa…
	Sinopoda_campanacea_hunan_S5076 atatKtaatagaa--ataattattaataaaatctgctcaatgac--aattaaatagccgcagttcatactgtgctaaggtagcataatcacttgttttttaatta-aaaactagaatgaaagatcttacatttcaattattatat-taaatttc-atttttaaaattatttttaatgtaaaaaaacatttattaacaagaaagacgataagaccctattgaacttaactttagttaaactggggtagttcaataattattactt-aattataca---cataaacataaatgacctaatcaaattaattttatgatcaagttaccatagggataacagcgtaataattttccacagatcttatataaa…
	Sinopoda_campanacea_shanxi_S2316 atatttaatagaa--ataattaKtaataaaatctgctcaatgac--aattaaatagccgcagttcatactgtgctaaggtagcataatcacttgttttttaatta-aaaactagaatgaaagatcttacatttcaattattatat-taaatttc-atttttaaaattattcctaacgtaaaaaaacatttatatacaagaaagacgataagaccctattgaacttaactttagttaaactggggtagtttaataattattactt-aattatgca---cataaacataaatgacctaatcaaattaattttatgatcaagttaccatagggataacagcgtaataatttttcatagatcttatataa…
	Sinopoda_cochlearia_jiangxi_S2045 atatttaatagaa--ataattattagtaagatctgctcaatgat-aaattaaatagccgcagttcatactgtgctaaggtagcataatcacttgttttttaatta-aaaactagaatgaaagatttaacatttcaattattatat-caaactct-atatttaaaattattacaaacgtaaaaaaacatttataaataagaaagacgataagaccctactgaacttaactttagttaaactggggcagtttaataattattactt-aataata-a---ttcaaacataaatgacctaataaaattaaatc-atgatcaagttaccatagggataacagcgtaatatttttccatagatcttatata…
	Sinopoda_columnaris_guizhou_S0476 -----------------------------------------------------------------------------------------------------------------------------------------------------------------------------------------------------------------------------------------------------------------------------------------------------------------------------------------------------------------------------…
	Sinopoda_dehiscens_hunan_S2144 --------------------------------------------------------------------------------------------------------------------------------------------------------------------------------------------------------------------------------------------------------------------------------------------------------------------------------------------------------------------------------…
	Sinopoda_erromena_hunan_S2074 ---------------------------------------------------------------------------------------------------------------------------------------------------------------------------------------------------------------------------------------------------------------------------------------------------------------------------------------------------------------------------------…
	Sinopoda_fasciculata_guizhou_S2109 ---tttaatagag--ataattattaataagatctgctcaatgat-atattaaatagccgcagttcacactgtgctaaggtagcataatcacttgttttttaatta-aaaactagaatgaaagatttaacatttcaattattatat-taaacttt-atatttaaaattattataaacgtaaaaaaacatttatacacaagaaagacgataagaccctactgaacttaactttagttaaactggggcagtttaataattattactt-aataata-a---ttttaacaaaaatgacctaatcaaattaaatcaatgatcaagttaccatagggataacagcgtaataattttctatagatctcatac…
	Sinopoda_fasciculata_hunan_S2051 atatttaatagag--ataattattaataagatctgctcaatgat-atattaaatagccgcagttcacactgtgctaaggtagcataatcacttgttttttaatta-aaaactagaatgaaagatttaacatttcaattattatat-taaacttt-atatttaaaattattataaacgtaaaaaaacatttatatacaagaaagacgataagaccctactgaacttaactttagttaaactggggcagtttaataattattactt-aataata-a---ttttaacaaaaatgacctaatcaaattaaattaatgatcaagttaccatagggataacagcgtaataattttctatagatctcatacaa…
	Sinopoda_fasciculata_hunan_S2075 atatttaatWgaa--ataattattaataagatctgctcaatgat-atattaaatagccgcagttcacactgtgctaaggtagcataatcacttgttttttaatta-aaaactagaatgaaagatttaacatttcaattattatat-taaacttt-atatttaaaatttttataaacgtaaaaaaacatttatatacaagaaagacgataagaccctactgaacttaactgtagttaaactggggcagtttaataattattactt-aataaca-a---ttttaacaaaaatgacctaatcaaattaaatcaatgatcaagttaccatagggataacagcgtaataattttctatagatctcatacaa…
	Sinopoda_globosa_shanxi_S2165 atatttaatagaa--atMattattaataaaatctgctcaatgat-aaattaaatagccgcagttcacactgtgctaaggtagcataatcacttgttttttaatta-aaaactagaatgaaagatttaacatttcaactattatgt-taaattta-atataataaattattataattgtaaaaaaacatttataaacaagaaagacgataagaccctactgaacttaacttaagttaaactggggcagtttaataaccactactt-aataatata---cataaacaaaaatgacctaattaaattaatctaatgatcaagttaccatagggataacagcgtaataattttctatagatcttatataaaaa…
	Sinopoda_globosa_sichuan_S2201 --atttaatagaa--ataattattaataaaatctgctcaatgat-taattaaatagccgcagttcatactgtgctaaggtagcataatcacttgttttttaatta-aaaactagaatgaaagatttaacatttcaactattatat-taaattta-taataataaattattataactgtaaaaaaacatttataaataagaaagacgataagaccctactgaacttaacttaagttaaactggggtagtttaataattattactt-aataatata---cataaacaaaaatgacctaattaaattaatttaatgatcaagttaccatagggataacagcgtaataattttctatagatcttatataaaa…
	Sinopoda_globosa_sichuan_S2204 --atttaatagaa--ataattattaataaaatctgctcaatgat-taattaaatagccgcagttcatactgtgctaaggtagcataatcacttgttttttaatta-aaaactagaatgaaagatttaacatttcaactattatat-taaattta-taataataaattattataactgtaaaaaaacatttataaataagaaagacgataagaccctactgaacttaacttaagttaaactggggtagtttaataattattactt-aataatata---cataaacaaaaatgacctaattaaattaatttaatgatcaagttaccatagggataacagcgtaataattttctatagatcttatataaaa…
	Sinopoda_grandispinosa_hainan_S2054 atatttaatagaa--attattattaataaaacctgctcaatgat---attaaatagccgcagttcatactgtgctaaggtagcataatcatttgttttttaatta-aaaactagaatgaaaggccatacatttcaattattatct-taaattca-ttatttaaatttatttcaaatgtaaaaaaacatttatatattaaaaagacgataagaccctattgaacttaacttcagttaaactggggcagtttaacaattattattttaatataaaa---tatttccataaatgatcctataaaatagatttcatgatcaagttaccatagggataacagcgtaataattttctatagatcttata…
	Sinopoda_grandispinosa_hainan_S2056 atatttaatagaa--ataattattagtaaaacctgctcaatgat---attaaatagccgcagttcatactgtgctaaggtagcataatcacttgttttttaatt-gaaaaccagaatgaaaggtcaaacatttcaattattattt-taaattca-ttatttaaatttattttaaatgtaaaaaaacatttatatattagaaagacgataagaccctattgaacttaactttagttaaactggggtagtttaataattaatattttaatataaat----ttactaataaatgacctaataaaattaattctatgattaagttaccatagggataacagcgtaataattttctatagatcttata…
	Sinopoda_grandispinosa_hainan_S2057 atatttaatagaa--attattattaataaaacctgctcaatgat---attaaatagccgcagttcatactgtgctaaggtagcataatcatttgttttttaatta-aaaactagaatgaaaggccaaacatttcaattactattt-taaattca-ttatttaaatttattttaaatgtaaaaaaacatttatattttagaaagacgataagaccctattgaacttaacttcagttaaactggggcagtttaataattaatactttaatataaaa---tatttatataaatgatcctataaaattgattttatgatcaagttaccatagggataacagcgtaataattttccatagatcttata…
	Sinopoda_guangyuanensis_sichuan_S2221 atatttaatagaa--ataattattaataaaatctgctcaatga--atattaaatagccgcagttcatactgtgctaaggtagcataatcacttgttctttaatta-agaactagaatgaaagatttaacatttcaattattatat-caaacttt-atatttaaaatttttataaatgtaaaaaaacatttatatataagaaagacgacaagaccctattgaacttaactttagtttaactggggcagtttaataattatcactt-aataaaa-a---ttttaacacaaatgacctaataaaattaatttaatgatcaagttaccatagggataacagcgtaataattttctatagatctta…
	Sinopoda_hamata_sichuan_S2133 ---------------------------------------------------------------------------------------------------------------------------------------------------------------------------------------------------------------------------------------------------------------------------------------------------------------------------------------------------------------------------------…
	Sinopoda_horizonialis_fujian_S2081 atatttaatagaa--ataattattaataagatctgctcaWtgat-aaattaaatagccgcagctcatactgtgctaaggtagcataatcacttgttttttaatta-aaaactagaatgaaagatttaacatttcaattattatat-aaaacttt-atattcaaaattattataaatgtaaaaaaacacttatatataagaaagacgataagaccctactgaacttaactttagtttaactggggcagtttaataatcattactt-aataacg-a---ttttaacaaaaatgacctaatcaaattaaataaatgatcaagttaccatagggataacagcgtaataattttctatagatcttatat…
	Sinopoda_improcera_yunnan_S2040 atatttaatagaa--ataattattaataaaatctgctcaatgat-aaattaaatagccgcagttcatactgtgctaaggtagcataatcacttgttttttaatta-aaaactagaatgaaagatttaacatttcaactattatat-ataatctc-attttctaaatttttataagtgtaaaaaaacatttatatataagaaagacgataagaccctattaaacttaactttagttaaactggggtagtttaataattattattt-aatacaa-a---tactaatacaaatgacctaatcaaattaattttatgatcaagttactatagggataacagcgtaataatttttcatagatcttatacaaa…
	Sinopoda_improcera_yunnan_S2041 atatttaatagaa--ataattattaataaaatctgctcaatgat-aaattaaatagccgcagttcatactgtgctaaggtagcataatcacttgttttttaatta-aaaactagaatgaaagatttaacatttcaactattatat-ataatctc-attttctaaatttttataaatgtaaaaaaacatttatatataagaaagacgataagaccctattaaacttaactttagttaaactggggtagtttaataattattattt-aatacaa-a---tactaatacaaatgacctaatcaaattaattttatgatcaagttactatagggataacagcgtaataattttttatagatcttatacaaa…
	Sinopoda_improcera_yunnan_S2042 ----ttaatagaa--ataattattaataaaatctgctcaatgat-aaattaaatagccgcagttcatactgtgctaaggtagcataatcacttgttttttaatta-aaaactagaatgaaagatttaacatttcaactattatat-ataatctc-attttataaatttttataaatgtaaaaaaacatttatatataagaaagacgataagaccctattaaacttaactttagttaaactggggtagtttaataattattattt-aatacaa-a---tactaatacaaatgacctaatcaaattaattttatgatcaagttactatagggataacagcgtaataaatttttatagatcttatacaaa…
	Sinopoda_koreana_LEGO_41_1 atatttaatagaa--ataattattaataagatctgctcaatgat-aaattaaatagccgcagttcacactgtgctaaggtagcataatcacttgttttttaatta-aaaactagaatgaaagatttaacatttcaattattatat-taaatttt-atatttaaaattattataaattttaaaaaacatttataaattagaaagacgataagaccctactgaacttaacttaagtttaactggggcagtttaataatcattactt-aataatt-t---tttaaacataaatgacctaataaaattcaatcaatgatcaagttaccatagggataacagcgtaataattttctatagatcttatataaaaaaac…
	Sinopoda_lata_yunnan_S2039 ------------------------------------------------------------------------------------------------------------------------------------------------------------------------------------------------------------------------------------------------------------------------------------------------------------------------------------------------------------------------------------…
	Sinopoda_liui_fujian_S0167 atatttaatagaa--ataattattaataagatctgctcaatgac-aaattaaatagccgcagttcatactgtgctaaggtagcataatcacttgttttttaatta-aaaactagaatgaaagattcaacatttcaattattatat-taaacttc-atattttaaattattatagatgtaaaaaaacatttatatataagaaagacgataagaccctactgaacttaactttagttaaactggggtagtttaataattatcgctt-aataata-a---tttttacataaatgacctaatcaaattaaattaatgatcaagttaccatagggataacagcgtaataattttctatagatcttatataaaaaaac…
	Sinopoda_longiducta_sichuan_S2120 -----------------------------------------------------------------------------------------------------------------------------------------------------------------------------------------------------------------------------------------------------------------------------------------------------------------------------------------------------------------------------…
	Sinopoda_longiducta_sichuan_S2126 -----------------------------------------------------------------------------------------------------------------------------------------------------------------------------------------------------------------------------------------------------------------------------------------------------------------------------------------------------------------------------…
	Sinopoda_longshan_guizhou_S2062 ---tttaatagaa--ataattattaatataatctgctcaatgat--aattaaatagccgcagttcacactgtgctaaggtagcataatcacttgttttttaatta-aaaactagaatgaaagattcaacatttcaactattatat-aaaatttc-aattttgaaatttttataaatgtaaaaaaacatttattaataagaaagacgataagaccctatcgaacttaactttagttaaactggggcagtttaataattattactt-aataaac-a---atttcacataaatgacctaatcaaattaatttaataaataagttaccgtagggataacagcgtaataattttctatagatcttatataaa…
	Sinopoda_longshan_hubei_S2061 atatttaatagaa--ataattattaatataatctgctcaatgat--aattaaatagccgcagttcacactgtgctaaggtagcataatcacttgttttttaatta-aaaactagaatgaaagattcaacatttcaactattatataaaaatttc-aattttgaaatttttataaatgtaaaaaaacatttattaataagaaagacgataagaccctatcgaacttaactttagttaaactggggcagtttaataattattactt-aataaac-a---atttcacataaatgacctaattaaattaattttataaataagttaccgtagggataacagcgtaataattttctatagatcttatataaaaa…
	Sinopoda_longshan_hunan_S2063 atatttaatagaa--ataattattaatataatYtgctcaWtgat--aattaaatagccgcagttcacactgtgctaaggtagcataatcacttgttttttaatta-aaaactagaatgaaagattcaacatttcaactattatataaaaatttc-aattttgaaatttttataaatgtaaaaaaacatttattaataagaaagacgatMMgaccctatcgaacttaactttagttaaactggggcagtttaataattattactt-aataaac-a---atttcacataaatgacctaattaaattaattttataaataagttaccgtagggataacagcgtaataattttctatagatcttatataaaaa…
	Sinopoda_mamillata_yunnan_S2059 atatttaatagaa--atcattattaataaaatctgctcaatgat-aaattaaatagccgcagttcatactgtgctaaggtagcataatcatttgttttttaatta-aaaactagaatgaaagatttaacatttcagctattatat-aaaatata-attttttaaatttttttaaatgtaaaaaaacatttatacataagaaagacgataagaccctactgaacttaactttagttaaactggggtagtttaataattattattt-aatataa-a---tataaatataaatgacctaatcaaattaatttaatgatcaagttaccatagggataacagcgtaataattttctatagatcttatataaa…
	Sinopoda_mamillata_yunnan_S2094 ataYttMatMgaa--aYYRYYWKtWataMaatYWSMtcaWWgRt-aaMttaaatagccgcagttcMKactgtgctaaRgtagcataatcatttgttttWtaRttagaRaactaSaatgaaagatWtaacatttcaactattatat-agaatata-attttttaaattYttttaaatgtaaaaaaacRttYatatataaSaaagacgataagaccctactgaacttaactttagttaaWctggggtagtttaataattattattt-aatataa-a---tataaatataaatgacctaWtcaaattaatttaatgatcaagttaccatagggataacagcgtaataattttctatagatcttatataaa…
	Sinopoda_mamillata_yunnan_S2096 atatttaatagaa--atcattattaataaaatctgctcaatgat-aaattaaatagccgcagttcatactgtgctaaggtagcataatcatttgttttttaatta-aaaactagaatgaaagatttaacatttcagctattatat-aaaatata-attttttaaatttttttaaatgtaaaaaaacatttatacataagaaagacgataagaccctactgaacttaactttagttaaactggggtagtttaataattattattt-aatataa-a---tataaatataaatgacctaatcaaattaatttaatgatcaagttaccatagggataacagcgtaataattttctatagatcttatataaa…
	Sinopoda_nuda_guizhou_S2117 -----------------------------------------------------------------------------------------------------------------------------------------------------------------------------------------------------------------------------------------------------------------------------------------------------------------------------------------------------------------------------------…
	Sinopoda_nuda_guizhou_S2142 -----------------------------------------------------------------------------------------------------------------------------------------------------------------------------------------------------------------------------------------------------------------------------------------------------------------------------------------------------------------------------------…
	Sinopoda_ovata_chongqing_S2295 atatttaatagga--ataatcattaataaaatctgctcaatgat-aaattaaatagccgcagttcatactgtgctaaggtagcataatcacttgttttttaatta-aaaactagaatgaatgatttaacatttcaactattatat-taaatccc-attttataaactcttataaatgtaaaaaaacatttattaataagatagacgataagaccctactgaacttaactttagttaaactggggtagtttaataaccattactt-aataaagta---cacaaacataaatgacctaattaaattcattttatgatcaagttaccatagggataacagcgtaataatttttcatagatcttatataaaa…
	Sinopoda_pengi_yunnan_S2002 atatttaatagaa--ataattattaataaaatctgctcaatgat-atattaaatagccgcagctcatactgtgctaaggtagcataatcacttgttttttaatta-aaaactagaatgaaagatttaacattttaaatattatat-taaattca-atttctaaaatttttataaatgtaaaaaaacatttatttataagaaagacgataagaccctactgaacttaactatagttaaactggggtagtttaccaatcattactt-aataataca---cataaacataaatgacctagtcaaactaatttcatgatcaagttaccatagggataacagcgtaataattttctatagatcttatataaaaaaa…
	Sinopoda_pengi_yunnan_S2005 atatttaatagaa--ataattattaataaaatctgctcaatgat-atattaaatagccgcagctcatactgtgctaaggtagcataatcacttgttttttaatta-aaaactagaatgaaagatttaacattttaaatattatat-taaattca-acttttaaaatttttataaatgtcaaaaaacatctattaataagaaagacgataagaccctaatgaacttaactatagttaaactggggtagtttaccaatcattactt-aataatata---cacaaacataaatgacctagtcaaactaatttcatgatcaagttaccatagggataacagcgtaataattttctatagatcttatataaaaaaa…
	Sinopoda_pengi_yunnan_S2015 atatttaatagaa--ataattattaataaaatctgctcaatgat-atattaaatagccgcagctcatactgtgctaaggtagcataatcacttgttttttaatta-aaaactagaatgaaagatttaacattttaaatattatat-taaattca-atttttaaaatttttataaatgtaaaaaaacatttattaataagaaagacgataagaccctactgaacttaactatagttaaactggggtagtttactaatcattactt-aataataca---cacaaacataaatgacctagtcaaactaatttcatgatcaagttaccatagggataacagcgtaataattttctatagatcttatataaaaaaa…
	Sinopoda_pyramidalis_sichuan_S2224 atatttaatagaa--ataattattaataagatctgctcaatgat--aattaaatagccgcagttcatactgtgctaaggtagcataatcacttgttttttaatta-aaaactagaatgaaagatttaacatttcaattattatat-taaactta-atatttaaaattattataaatgtaaaaaaacatttatatataagaaagacgacaagaccctactgaacttaactttagtttaactggggcagtttaataattatcactt-aatagta-a---ttttaacataaatgacctaataaaattaaattaatgatcaagttaccatagggataacagcgtaataattttccatagatcttatat…
	Sinopoda_serpentembolus_henan_S2329 -tatttaatagaa--ataattattaataaaatctgctcaatgac--aattaaatagccgcagttcatactgtgctaaggtagcataatcacttgttttttaatta-aaaactagaatgaaagatcttacatttcaattattatat-taaatttc-atttttaaaattatttttaatgtaaaaaaacattaattaacaagaaagacgataagaccctattgaacttaactttggttaaactggggtagtttaataattattactt-aatcataca---cataaacataaatgaccttataaaatcaatttaatgatcaagttaccatagggataacagcgtaataattttccatagatcttata…
	Sinopoda_serpentembolus_henan_S2333 atatttaatagaa--ataattattaataaaatctgctcaatgac--aattaaatagccgcagttcatactgtgctaaggtagcataatcacttgttttttaatta-aaaactagaatgaaagatcttacatttcaattattatat-taaatttc-atttttaaaattatttttaatgtaaaaaaacattaattaacaagaaagacgataagaccctattgaacttaactttggttaaactggggtagtttaataattattactt-aatcataca---cataaacataaatgaccttataaaatcaatttaatgatcaagttaccatagggataacagcgtaataattttccatagatcttata…
	Sinopoda_serpentembolus_shanxi_S2327 atatttaatagaa--ataattattaataaaatctgctcaatgac--aattaaatagccgcagttcatactgtgctaaggtagcataatcacttgttttttaatta-aaaactagaatgaaagatcttacatttcaattattatat-taaatttc-atttttaaaattatttttaatgtaaaaaaacattaattaacaagaaagacgataagaccctattgaacttaactttggttaaactggggtagtttaataattattactt-aatcatac----cataaacataaatgaccttataaaatcaatttaatgatcaagttaccatagggataacagcgtaataattttccatagatcttat…
	Sinopoda_stellatops_LEGO_41_2 atatttaatagaa--ataattattaataaaatctgctcaatgat-aaattaaatagccgcagttcatactgtgctaaggtagcataatcacttgttttttaatta-aaaactagaatgaaagatttaacatttcaattattatat-taaacttc-acatttaaaattattataaatgttaaaaaacatttatatataagaaagacgataagaccctactgaacttaactttagtttaactggggcagtttaataatcattactt-aataata-a---ttttaacataaatgacctaatcaaattaaataaatgatcaagttaccatagggataacagcgtaataattttctatagatcttatataaaaa…
	Sinopoda_tengchongensis_hainan_S2210 --------------------------------------------------------------------------------------------------------------------------------------------------------------------------------------------------------------------------------------------------------------------------------------------------------------------------------------------------------------------------…
	Sinopoda_tengchongensis_yunnan_S2031 atcgttaatagaa--ataattattaataaaatctgctcaatgat-aaattaaatagccgcagctcatactgtgctaaggtagcataatcacttgttttttaatta-aaaactagaatgaaagatttcacatttcgattactatat-caaattta-attttttaaattattataaatgtaaaaaaacatttatctataagaaagacgataagaccctattgaacttaactttagttaaactggggtagtttaataattattactt-aataatatc---tataaacataaatgacctaatcaaatcaatctcatgattaagttaccatagggataacagcgtaataattttctatagatcttat…
	Sinopoda_tengchongensis_yunnan_S2032 atcgttaatagaa--ataattattaataaaatctgctcaatgat-aaattaaatagccgcagctcatactgtgctaaggtagcataatcacttgttttttaatta-aaaactagaatgaaagatttcacatttcgattactatat-caaattta-attttttaaattattataaatgtaaaaaaacatttatctataagaaagacgataagaccctattgaacttaactttagttaaactggggtagtttaataattattactt-aataatatc---tataaacataaatgacctaatcaaatcaatctcatgattaagttaccatagggataacagcgtaataattttctatagatcttat…
	Sinopoda_tham_SD787 atatttaatagag--ataattattaataaaatctgctcaatgataaaattaaatagccgcaattcacattgtgctaaggtagcataatcacttgttttttaatta-aaaactagaatgaaagatttaacatttcaactattttat-taaatttc-atcctataaattcttttaaatgtaaaaaaacatttattaataagaaagacgataagaccctactgaacttaacttcagttaaactggggcagtttaataatcatcactt-aataatc-a---cttacacacaaatgacctaattaaattaatttaatgatcaagttaccatagggataacagcgtaataattttctatagatctcatataaaaaaacgattacg…
	Sinopoda_triangula_guizhou_S2107 ------------------------------------------------------------------------------------------------------------------------------------------------------------------------------------------------------------------------------------------------------------------------------------------------------------------------------------------------------------------------------…
	Sinopoda_tumefacta_yunnan_S2034 --atttaatagaa--atcattattaataaaatctgctcaatgat-atattaaatagccgcagttcatactgtgctaaggtagcataatcactcgttttttaatta-aaaactagaatgaaagattccacatttcaattattatat-aaaatttt-tctcttaaaattattataaatgttaaaaaacatttatacataagaaagacgaaaagaccctattgaacttaactttagttaaactggggtagtttaataattattactt-aatataaataaaaacaaacatatttgacctaatctaattaatttcatgatcaagttaccatagggataacagcgtaataattttttatagatcttatataaa…
	Sinopoda_tumefacta_yunnan_S2067 --atttaatagaa--atcattattaataaaatctgctcaatgat-atattaaatagccgcagttcatactgtgctaaggtagcataatcactcgttttttaatta-aaaactagaatgaaagattccacatttcaattattatat-aaaatttt-tctcttaaaattattataaatgttaaaaaacatttatacataagaaagacgaaaagaccctattgaacttaactttagttaaactggggtagtttaataattattactt-aatataaataaaaacaaacatatttgacctaatctaattaatttcatgatcaagttaccatagggataacagcgtaataattttttatagatcttatataaa…
	Sinopoda_wangi_gansu_S2178 ------------------------------------------------------------------------------------------------------------------------------------------------------------------------------------------------------------------------------------------------------------------------------------------------------------------------------------------------------------------------------------…
	Sinopoda_wuyiensis_fujian_S2072 ----ttaatagaattattattattaataaaatctgctcaatgat-aaattaaatagccgcagttcacactgtgctaaggtagcataatcatttgttttttaatta-aaaaccagaatgaaagatttaacatttcaactattatat-taaatttt-acatttaaaattcctataaatgtaacaaaacatttatttataagaaagacgaaaagaccctactaaacttaactttagttaaactggggtagtttaataattattactt-aataatata---cacaaacataaatgacctattttaattaaattcatgatcaagttactatagggataacagcgtaataattttttatagatcttatataaa…
	Sinopoda_wuyiensis_fujian_S2073 atatttaatagaa--ataattattaataaaatctgctcaatgac-aaattaaatagccgcagttcacactgcgctaaggtagcataatcatttgttttttaatta-aaaactagaatgaaagatttaacatttcaattattatat-caaattct-atatttaaaactattttaaatgtaaaaaaacatttatttataagaaagacgaaaagaccctactgaacttaactttagttaaactggggtagtttaataattattactt-aataatata---cataaacataaatgacctattttaattaaattcatgattaagttaccatagggataacagcgtaataattttctatagatcttatataaa…
	Sinopoda_yaanensis_sichuan_S2123 ------------------------------------------------------------------------------------------------------------------------------------------------------------------------------------------------------------------------------------------------------------------------------------------------------------------------------------------------------------------------------…
	Sinopoda_yaanensis_sichuan_S2151 ------------------------------------------------------------------------------------------------------------------------------------------------------------------------------------------------------------------------------------------------------------------------------------------------------------------------------------------------------------------------------…
	Sinopoda_yaanensis_yunnan_S2139 -------------------------------------------------------------------------------------------------------------------------------------------------------------------------------------------------------------------------------------------------------------------------------------------------------------------------------------------------------------------------------…
	Sinopoda_yanlingensis_hunan_S5003 atatttaatagaa--atcattattaataaaatctgctcaatga--aacttaaatagccgcagttcatactgtgctaaggtagcataatcactcgttttttaatta-aaaactagaatgaaagatttaacatttcaactattatat-taaacttt-tcctttaaaattattttaaatgtaaaaaaacatttatatttaagaaagacgaaaagaccctaatgaacttaactttagttaaactggggtagtttaataatcattactt-aatatatac---cataaacataactgacctaatcaaattaatttcatgatcaagttaccatagggataacagcgtaataattttttatagatctcatata…
	Sinopoda_yanlingensis_jiangxi_S2049 ---tttaatagaa--atcattattaataaaatctgctcaatgat-aaattaaatagccgcagttcatgctgtgctaaggtagcataatcactcgttttttaatta-aaaactagaatgaaagatttaacatttcaactattatat-taaatttt-ttttttaaaattattataaatgtaaaaaaacatttatatttaagaaagacgaaaagaccctaatgaactttactttagttaaactggggtagtttaataattattactt-aatatatac---cataaacataattgacctaattaaattaattttatgatcaagttaccatagggataacagcgtaataattttttatagatcttata…
	Spariolenus_Iranomaximus_SD618 atatttaatagaa--ataattattaatgtaacctgctcaatga--aatttaaatagccgcagttcatactgtgctaaggtagcataatcaattgtcttttaatta-aagactagaatgaaaggttcaacatttagactcttttct-taatttat-taatttaaaattattttaaatgtaaaaaaacatttataaataagaaagacgacaagaccctattgaacttaactcaagttaaactggggcagtttaataattaaaattt-aattcat-a---ttctcaaacaaatgacctaataaaattaatttattgatcaagttaccatagggataacagcgtaataattttctaaagatattatataaaa…
;
END;begin mrbayes;
charset charset 16S = 1-460;
charset 18S = 461-1278;
charset 28S = 1279-1976;
charset COI_2 = 1977-3131\3;
charset COI_3 = 1978-3131\3;
charset COI_1 = 1979-3131\3;
charset H3_2 = 3132-3461\3;
charset H3_3 = 3133-3461\3;
charset H3_1 = 3134-3461\3;
charset ITS2 = 3462-3848;
partition favored = 10: 16S, 18S, 28S,COI_2, COI_3, COI_1, H3_2, H3_3, H3_1, ITS2;
set partition = favored;lset applyto=(1, 3, 4, 10) nst=6 rates=invgamma;lset applyto=(2) nst=6;lset applyto=(5, 9) nst=6 rates=gamma;lset applyto=(6) nst=2 rates=gamma;lset applyto=(7) nst=2;lset applyto=(8) nst=2 rates=gamma;unlink statefreq=(all) revmat=(all) shape=(all) pinvar=(all);
prset applyto=(all) ratepr=variable;
mcmcp ngen=50000000 relburnin=yes burninfrac=0.25 printfreq=1000 samplefreq=1000 nchains=4 savebrlens=yes;
mcmc;
sumt;
end;
